# Supplementary material for: Rapid Spread of African Swine Fever Across Borneo
Source: Animals (Basel). 2025 Aug 28;15(17):2529. doi: 10.3390/ani15172529 (PMC12427262; doi:10.3390/ani15172529)
Supplement: Supplementary file 1 [file animals-15-02529-s001.zip]

Archive with 1 entries (1 files):
- animals-3790056-supplementary.pdf
